# Supplementary material for: TransLiteUNet: A Lightweight CNN–Transformer Hybrid for Efficient 3D Brain Tumor Segmentation with Sub-0.5 M Parameters
Source: J Imaging. 2026 Jun 30;12(7):290. doi: 10.3390/jimaging12070290 (PMC13412664; doi:10.3390/jimaging12070290)
Supplement: Supplementary file 1 [file jimaging-12-00290-s001.zip]

Archive with 1 entries (1 files):
- jimaging-4349371-supplementary.pdf
